# Supplementary material for: Emmer Wheat Eco-Geographic and Genomic Congruence Shapes Phenotypic Performance under Mediterranean Climate
Source: Plants (Basel). 2022 May 30;11(11):1460. doi: 10.3390/plants11111460 (PMC9183160; doi:10.3390/plants11111460)
Supplement: Supplementary file 1 [file plants-11-01460-s001.zip]

Archive with 5 entries (4 files):
- Supplementary Figures/
- Supplementary Figures/Figure S3.pdf
- Supplementary Figures/Figure.S1.jpg
- Supplementary Figures/Figure.S2.jpg
- Supplementary Tables.xlsx
