# Supplementary material for: Emmer Wheat Eco-Geographic and Genomic Congruence Shapes Phenotypic Performance under Mediterranean Climate
Source: Plants (Basel). 2022 May 30;11(11):1460. doi: 10.3390/plants11111460 (PMC9183160; doi:10.3390/plants11111460)
Supplement: Supplementary file 1 [file plants-11-01460-s001.zip › Supplementary Tables.xlsx]

## Sheet: Table S1
Table S1. list of 121 collection line. code list for this research (Dic code), serial number at gene bank (serial), common name (plant ID/ name), country of origin (country), genetic cluster classified (cluster).
Dic code	Serial	Plant ID / Name	Country	cluster		Dic code	Serial	Plant ID / Name	Country	cluster		Dic code	Serial	Plant ID / Name	Country	cluster
AYALON	AYALON	AYALON	Israel	D1		Dic-043	PI 352363	T-1968	Italy	D2		Dic-087	AJ-397	PI 591868	Georgia	D2
C-9	C-9	C-9	Israel	D1		Dic-044	PI 352364	Iran 355B	Iran	D2		Dic-088	PI 196100	N61	Ethiopia	D2
Dic-002	PI 58788	311	Ethiopia	D3		Dic-045	PI 355487	Rossi	Italy	D2		Dic-091	CItr 7180	CItr 7180	Ethiopia	D2
Dic-003	PI 60704	16	Ethiopia	D3		Dic-046	PI 355488	Pananuzzi	Italy	D2		Dic-101	CItr 14098	ELS 6304-57	Ethiopia	D3
Dic-004	PI 74104	35894	Georgia	D4		Dic-047	PI 355504	69Z5.64	Italy	D2		Dic-102	CItr 14135	2669	Ethiopia	D2
Dic-005	PI 74108	35900	Georgia	D4		Dic-049	PI 374685	223/71	Bosnia and Herzegovina	D4		Dic-103	CItr 14437	378b	Ethiopia	D3
Dic-006	PI 94624	241	Iran	D4		Dic-050	PI 470739	79K098-511	Turkey	D4		Dic-105	CItr 14592	ELS 6404-61-3	Ethiopia	D3
Dic-007	PI 94626	243	Kazakhstan	D4		Dic-051	PI 532304	Alas	Oman	D3		Dic-106	CItr 14621	ELS 6304-72	Ethiopia	D3
Dic-008	PI 94648	265	Italy	D4		Dic-053	PI 532306	Alas	Oman	D3		Dic-111	CItr 14750	ELS 6404-108-4	Ethiopia	D3
Dic-009	PI 94665	286	Ethiopia	D4		Dic-054	PI 591868	AW 6627/85	Georgia	D4		Dic-112	CItr 14751	ELS 6404-108-5	Ethiopia	D3
Dic-010	PI 94674	301	Georgia	D4		Dic-055	PI 606325	NSGC 2017	Turkey	D4		Dic-116	CItr 14834	ELS 6404-132	Ethiopia	D3
Dic-011	PI 94675	302	Georgia	D4		Dic-056	CItr 14866	ELS 6404-142-1	Ethiopia	D3		Dic-117	CItr 14838	ELS 6404-134	Ethiopia	D3
Dic-012	PI 94747	301	Georgia	D3		Dic-057	CItr 14454	425b	Ethiopia	D3		Dic-119	CItr 14687	ELS 6404-142-2	Ethiopia	D3
Dic-013	PI 168677	18	Ethiopia	D3		Dic-058	CItr 14787	ELS 6404-118-2	Ethiopia	D3		Dic-120	CItr 14868	ELS 6404-142-3	Ethiopia	D3
Dic-014	PI 182743	10399	Turkey	D2		Dic-059	PI 384303	GAW 34-1	Ethiopia	D3		Dic-121	CItr 14916	ELS 6404-165-1	Ethiopia	D3
Dic-015	PI 191385	Aristato	Ethiopia	D2		Dic-060	PI 384313	GAW 37-1	Ethiopia	D3		Dic-123	CItr 7779	340	Ethiopia	D4
Dic-016	PI 191387	ST 1975	Ethiopia	D3		Dic-061	PI 384318	GAW 47-7	Ethiopia	D3		Dic-124			N/A	D3
Dic-017	PI 195723	9963	Ethiopia	D3		Dic-062	TTC 02	S87	Israel	D2		Dic-127	PI 193882	8933	Ethiopia	D3
Dic-018	PI 196100	9907	Ethiopia	D3		Dic-063	TTC 03	G83	Israel	D4		Dic-129	PI 197481	10174	Ethiopia	D3
Dic-019	PI 196904	10021	Ethiopia	D3		Dic-064	TTC 04	80	Israel	D4		Dic-135	PI 273982	2098	Ethiopia	D3
Dic-020	PI 225332	N66	Iran	D4		Dic-065	TTC 05		Israel	D3		Dic-145	PI 352358	Amidonnier	France	D2
Dic-021	PI 234868	Debra Markos	Ethiopia	D3		Dic-066	TTC 06		Israel	D3		Dic-155	PI 384333	GAW 34-3	Ethiopia	D3
Dic-022	PI 254145	311	Ethiopia	D3		Dic-067	TTC 07		Israel	D3		Dic-156	PI 387277	IAR/W/9-2	Ethiopia	D3
Dic-023	PI 254149	9963	Ethiopia	D3		Dic-068	TTC 08		Israel	D2		Dic-157	PI 387777	IAR/W/206-2	Ethiopia	D3
Dic-024	PI 254150	28170	Georgia	D4		Dic-069	TTC 09		Israel	D2		Dic-168	PI 94664	N55	Saudi Arabia	D3
Dic-025	PI 254163	223-a-2	Iran	D4		Dic-070	TTC 10		Israel	D2		Dic-301	TRI 3424		Israel	D1
Dic-026	PI 254189	35900	Georgia	D4		Dic-071	TTC 11		Israel	D2		Dic-303	1502	Vol.T54	Israel	D2
Dic-027	PI 254216	28177	Georgia	D4		Dic-072	TTC 12		Israel	D4		Dic-311	TRI 16879		Israel	D2
Dic-028	PI 275999	93	Spain	D2		Dic-073	Ethiopian Blue Tinge	Ethiopian Blue Tinge	Ethiopia	D1		Dic-322	PI 352367	T-2379	Israel	D2
Dic-029	PI 276000	94	Spain	D2		Dic-074	Emmer-dic	Emmer-dic	?	D2		Dic-327	PI 355498	69Z5.58	Syria	D2
Dic-030	PI 276001	95	Spain	D2		Dic-075	PI 197496	N64	Ethiopia	D3		Durum33	Durum33	Durum33	Israel	D1
Dic-031	PI 297830	ELS 6404-9-B	Ethiopia	D3		Dic-076		N96	N/A	D1		Eliave	Eliave	Eliave	Israel	D1
Dic-032	PI 298543	ELS 6304-34	Ethiopia	D3		Dic-077	PI 626468	N99	Iran	D4		Eyal	Eyal	Eyal	Israel	D1
Dic-033	PI 298578	ELS 6404-46	Ethiopia	D3		Dic-078	AJ-305	Cltr14135	Ethiopia	D4		Gvati	Gvati	Gvati	Israel	D1
Dic-034	PI 298582	ELS 6404-50	Ethiopia	D3		Dic-079	AJ-331	PI 94747	Georgia	D2		INBAR	INBAR	INBAR	Israel	D1
Dic-035	PI 298586	ELS 6404-54	Ethiopia	D3		Dic-080	AJ-332	PI 193882	Ethiopia	D4		Sharon	Sharon	Sharon	Israel	D1
Dic-036	PI 319869	2	Kazakhstan	D3		Dic-081	AJ-334	PI 225332	Iran	D4		Simhon	Simhon	Simhon	Israel	D1
Dic-037	PI 326312	WIR 43843	Georgia	D4		Dic-082	AJ-344	PI 349046	Georgia	D4		Solet	Solet(K-3-B)	Solet(K-3-B)	Israel	D1
Dic-038	PI 331265	425-B	Ethiopia	D3		Dic-083	AJ-370	PI 94624	Iran	D4		Uzan	Uzan	Uzan	Israel	D1
Dic-039	PI 349043	WIR 6388	Georgia	D4		Dic-084	AJ-375	PI 74108	Georgia	D2
Dic-041	PI 352361	Rossi	Italy	D2		Dic-085	AJ-379	PI 352362	Italy	D4

## Sheet: Table S2
Table S2. Phenotypic traits mean, standard error, and range of values of the four genetic clusters (canopy cover, peduncle length, height, GDDTH, grain yield and TKW free grain).
		Cover			Peduncle length			Height
Cluster	N	Mean	Std Err	Range	Mean	Std Err	Range	Mean	Std Err	Range
D1	14	66.14	±11.087	19.5-92.97	39.17	±1.600	33-45	106.25	±7.576	89-135
D2	21	73.33	±2.424	47.99-85.17	45.62	±1.518	37.5-63	144.68	±2.906	128.5-166.5
D3	29	91.54	±0.918	73.44-96.7	39.5	±1.844	18-63	121.65	±2.017	101-141
D4	23	74.23	±2.581	51.93-93.33	35.52	±2.091	10.5-50	136.04	±2.592	111-169
		GDDTH			Yield			TKW free
Cluster	N	Mean	Std Err	Range	Mean	Std Err	Range	Mean	Std Err	Range
D1	14	1341.43	±47.895	1246.45-1547.7	292.27	n/a #	n/a #	34.18	±2.850	31.33-37.03
D2	21	1834.42	±48.257	1398.95-2141.45	417.32	±48.095	129.06-764.8	33.03	±0.905	25.1-38.7
D3	29	1365.3	±14.697	1191.95-1475.65	746.77	±44.215	365.87-1235.2	32.16	±0.853	23.2667-45.2
D4	23	1840.57	±26.872	1412.25-1969.95	351.39	±36.856	145.07-701.87	30.8	±0.910	25.1-38.5
#- only one line with yield data. D1 modern durum coltivar, D2, mainly from the Mediterranean region, D3, mainly from Ethiopia and D4 from northeast country.

## Sheet: Table S3
Table S3. Akaike information criterion (AIC) analysis on mixed linear model containing all 13 parameters with correlation < 0.8. summer of square (sum of Sq), Residual sum of squares (RSS), Akaike information criterion (AIC) model value.
Parameters	Sum of Sq	RSS	AIC
All model		48.993	-29.7545
Mean Temp Wettest Quarter	1.3807	50.374	-29.4478
Precipitation Seasonality	0.3307	48.662	-28.3166
Precipitation Coldest Quarter	0.305	48.688	-28.2728
latitude	0.1956	48.797	-28.0865
Longitude	0.1956	48.797	-28.0865
Annual Precipitation	0.0963	48.897	-27.9178
Altitude (m)	0.0951	48.898	-27.9158
Isothermality	0.0229	48.97	-27.7933
Annual Mean Diurnal Range	0.0121	48.981	-27.775
Annual Temp Range	0.0027	48.99	-27.759
Precipitation Driest Quarter	0.0011	48.992	-27.7564
Max Temp Warmest Month	0.0001	48.993	-27.7546
Temperature Seasonality	2.4292	51.422	-27.7378
Precipitation Warmest Quarter	5.2307	54.224	-23.335
Mean Temp Driest Quarter	5.8232	54.816	-22.4328
Annual Mean Temperature	18.8278	67.821	-4.7636
Mean Tempe Warmest Quarter	23.5478	72.541	0.8206

## Sheet: Table S4
Table S4. Results of the most fitted mixed linear model, the effect of geographical and ecological on the genetic variation. Estimate effect of each ecogeographic parameter (Estimate), standard error (Std. error), t value of each parameter in the mixed linear model and probability (P >|t|).
Variable	Estimate	Std. Error	t value	Pr(>|t|)
Intercept	-0.853	0.564	-1.511	0.13485
Annual Mean Temperature	-0.301	0.0556	-5.404	7.21E-07 ***
Temperature Seasonality	0.00019	0.0001	1.94	0.0559
Mean Temp Wettest Quarter	0.0425	0.029	1.46	0.147
Mean Temp Driest Quarter	0.0551	0.0183	3.01	3.59E-03 **
Mean Tempe Warmest Quarter	0.165	0.0272	6.04	5.21E-08 ***
Precipitation Warmest Quarter	0.00416	0.00146	2.85	5.65E-03 **

## Sheet: Table S5
Table S5. Ecogeographic (latitude, longitude, altitude, Annual Mean Diurnal Range, Annual Mean Temperature, Min Temperature Cold month, Annual Temperature Range and Annual Precipitation) and phenotypic (canopy cover, Peduncle length, Height, GDDTH, and grain yield) data correlation. Red marker significant under p<0.05.
	Annual Precipitation	Precipitation WM	Altitude (m)	Annual Mean Diurnal Range	Precipitation Seasonility	Annual Mean Temp	Min Temp CM	Cover	Yield	Longitude	Temp Seasonality	Annual Temp Range	Precipitation DM	Latitude	GDDTH	Peduncele length
Annual Precipitation	1
Precipitation WM	0.831	1
Altitude (m)	0.419	0.693	1
Annual Mean Diurnal Range	0.024	0.359	0.684	1
Precipitation Seasonility	-0.042	0.461	0.575	0.738	1
Annual Mean Temp	0.027	0.255	0.223	0.593	0.666	1
Min Temp CM	0.454	0.613	0.438	0.442	0.587	0.841	1
Cover	0.306	0.545	0.5	0.323	0.532	0.433	0.583	1
Yield	0.249	0.464	0.448	0.443	0.572	0.498	0.549	0.531	1
Longitude	-0.301	-0.07	0.259	0.472	0.393	0.239	-0.065	0.138	0.227	1
Temp Seasonality	-0.547	-0.607	-0.441	-0.181	-0.34	-0.363	-0.718	-0.463	-0.33	0.312	1
Annual Temp Range	-0.727	-0.787	-0.561	-0.17	-0.339	-0.405	-0.825	-0.586	-0.455	0.258	0.771	1
Precipitation DM	0.261	-0.203	-0.496	-0.727	-0.839	-0.61	-0.421	-0.519	-0.532	-0.502	0.132	0.113	1
Latitude	-0.473	-0.738	-0.793	-0.704	-0.699	-0.684	-0.837	-0.697	-0.658	-0.268	0.598	0.759	0.612	1
GDDTH	-0.304	-0.597	-0.586	-0.491	-0.664	-0.581	-0.67	-0.782	-0.72	-0.393	0.413	0.615	0.597	0.84	1
Peduncele length	0.116	0.151	0.014	0.048	0.139	0.208	0.253	-0.021	0.161	-0.192	-0.279	-0.171	-0.018	-0.099	-0.108	1
Height	-0.285	-0.456	-0.45	-0.366	-0.4	-0.266	-0.378	-0.586	-0.301	-0.265	0.345	0.423	0.366	0.571	0.588	0.457
